# Supplementary material for: An objective measure for the assessment and management of fluid shifts in acute major burns
Source: Burns Trauma. 2018 Jan 17;6:3. doi: 10.1186/s41038-017-0105-9 (PMC6040607; doi:10.1186/s41038-017-0105-9)
Supplement: Supplementary file 1 — Acticoat calculator for oedema—excel spreadsheet. (XLSX 13 kb) [file 41038_2017_105_MOESM1_ESM.xlsx]

## Sheet: Sheet2
Correction of whole body Bioimpedance estimates
when Acticoat dressings are in place for burn injuries
Enter Patient details here
Time since dressing applied (minutes)	60
TBSA (%)	20		Observed change since T0 (litres)		Corrected change since T0 (litres)
TBW at time0	47
Observed TBW with dressing	70		23		6.59143
ECF at time0	21
Observed ECF with dressing	30		9		4.87713
ICF at time0	25
Observed ICF with dressing	40		15		5.05138
When the above values are entered the estimates will change automatically.

## Sheet: Sheet3
Mean estimation	Number of obs = 180
	Mean	[95% Conf.	Interval]	Std. Err.
R0	477.372	455.508	499.236	11.0798
Rinf	325.685	309.04	342.329	8.43488
Ri	1121.91	1037.64	1206.18	42.7055
TBW	60.1583	52.9093	67.4073	3.67353
ECF	25.3443	22.056	28.6325	1.66637
ICF	34.814	30.7405	38.8875	2.06428
Mean estimation	Number of obs = 180
R0_est7	477.372	458.626	496.118	9.49975
Rinf_est7	325.685	311.351	340.019	7.26399
Ri_est7	1121.91	1058.68	1185.14	32.0427
TBW_est7	60.1583	53.3124	67.0042	3.46927
ECF_est7	25.3443	22.2543	28.4342	1.56588
ICF_est7	34.814	31.0114	38.6166	1.92701
Mean estimation	Number of obs = 180
R0_est8	477.372	458.626	496.118	9.49975
Rinf_est8	325.685	311.351	340.019	7.264
Ri_est8	1121.91	1058.68	1185.14	32.0427
TBW_est8	60.1583	53.3123	67.0042	3.46927
ECF_est8	25.3443	22.2543	28.4342	1.56588
ICF_est8	34.814	31.0114	38.6166	1.92701
